# Supplementary material for: Mechanisms of the RNA helicases DDX42 and DDX46 in human U2 snRNP assembly
Source: Nat Commun. 2023 Feb 17;14:897. doi: 10.1038/s41467-023-36489-x (PMC9935549; doi:10.1038/s41467-023-36489-x)
Supplement: Supplementary file 4 — Source Data [file 41467_2023_36489_MOESM4_ESM.xlsx]

## Sheet: Gel for Fig. 4d
	Fig. 4d Shown here are results of competition assay between DDX42 and DDX46 for binding to the SF3b core complex.

## Sheet: Gel for Supplymentary Fig. 1a
	Supplementary Fig. 1a Purification and chracterization of the DDX42-SF3b complex
